# Supplementary material for: Hexakis(dimethyl sulfoxide-κO)chromium(III) trichloride
Source: Acta Crystallogr Sect E Struct Rep Online. 2008 Jun 13;64(Pt 7):m904. doi: 10.1107/S1600536808016784 (PMC2961805; doi:10.1107/S1600536808016784)
Supplement: Supplementary file 1 [file e-64-0m904-sup1.cif]

##############################################################################
###                                                                        ###
###        Electronic paper (Acta Crystallographica Section E)             ###
###                                                                        ###
##############################################################################
#                                                                            #
# This CIF contains the data in a paper accepted for publication in Acta     #
# Crystallographica Section E. It conforms to the requirements of Notes      #
# for Authors for Section E, and has been peer reviewed under the auspices   #
# of the IUCr Commission on Journals.                                        #
#                                                                            #
# Full details of the Crystallographic Information File format               #
# are given in the paper "The Crystallographic Information File (CIF):       #
# a New Standard Archive File for Crystallography" by S. R. Hall, F. H.      #
# Allen and I. D. Brown [Acta Cryst. (1991), A47, 655-685].                  #
#                                                                            #
# The current version of the core CIF dictionary is obtainable from          #
# ftp://ftp.iucr.org/pub/cif_core.dic. The current version number is 2.4.    #
#                                                                            #
# Software is freely available for graphical display of the structure(s) in  #
# this CIF.  For information consult the CIF home page http://www.iucr.org/  #
# cif/home.html                                                              #
#                                                                            #
# This file may be used for bona fide research purposes within the           #
# scientific community so long as proper attribution is given to the journal # 
# article from which it was obtained.                                        #
#                                                                            #
##############################################################################
                                             
data_I
_audit_creation_method     SHELXL97
_chemical_name_systematic
;
Hexakis(dimethyl sulfoxide-\kO)chromium(III) trichloride
;
_chemical_name_common     ?
_chemical_formula_moiety     'C12 H36 Cr O6 S6 3+ , 3Cl -'
_chemical_formula_sum     'C12 H36 Cl3 Cr O6 S6'
_chemical_formula_iupac     '[Cr (C2 H6 O S)6] Cl3'
_chemical_formula_weight     627.12
_chemical_melting_point     ?
_symmetry_cell_setting     trigonal
_symmetry_space_group_name_H-M     R-3
_symmetry_space_group_name_Hall     '-R 3'
loop_
    _symmetry_equiv_pos_as_xyz
    'x, y, z'
    '-y, x-y, z'
    '-x+y, -x, z'
    'x+2/3, y+1/3, z+1/3'
    '-y+2/3, x-y+1/3, z+1/3'
    '-x+y+2/3, -x+1/3, z+1/3'
    'x+1/3, y+2/3, z+2/3'
    '-y+1/3, x-y+2/3, z+2/3'
    '-x+y+1/3, -x+2/3, z+2/3'
    '-x, -y, -z'
    'y, -x+y, -z'
    'x-y, x, -z'
    '-x+2/3, -y+1/3, -z+1/3'
    'y+2/3, -x+y+1/3, -z+1/3'
    'x-y+2/3, x+1/3, -z+1/3'
    '-x+1/3, -y+2/3, -z+2/3'
    'y+1/3, -x+y+2/3, -z+2/3'
    'x-y+1/3, x+2/3, -z+2/3'
_cell_length_a     10.5499(6)
_cell_length_b     10.5499(6)
_cell_length_c     21.1370(13)
_cell_angle_alpha     90.00
_cell_angle_beta     90.00
_cell_angle_gamma     120.00
_cell_volume     2037.4(2)
_cell_formula_units_Z     3
_cell_measurement_reflns_used     6073
_cell_measurement_theta_min     1.00
_cell_measurement_theta_max     27.48
_cell_measurement_temperature     120(2)
_exptl_crystal_description     block
_exptl_crystal_colour     green
_exptl_crystal_size_max     0.34
_exptl_crystal_size_mid     0.29
_exptl_crystal_size_min     0.20
_exptl_crystal_density_diffrn     1.533
_exptl_crystal_density_meas     ?
_exptl_crystal_density_method     'not measured'
_exptl_crystal_F_000     981
_exptl_absorpt_coefficient_mu     1.202
_exptl_absorpt_correction_type     multi-scan
_exptl_absorpt_process_details     '(North <i>et al.</i>,  1968)'
_exptl_absorpt_correction_T_min     0.6882
_exptl_absorpt_correction_T_max     0.7951
_exptl_special_details
;
?
;
_diffrn_ambient_temperature     120(2)
_diffrn_radiation_type     MoK\a
_diffrn_radiation_wavelength     0.71073
_diffrn_radiation_source     'fine-focus sealed tube'
_diffrn_radiation_monochromator     'horizontally mounted graphite crystal'
_diffrn_measurement_device_type     'Nonius KappaCCD'
_diffrn_measurement_device     '95mm CCD camera on \k-goniostat'
_diffrn_measurement_method     '\f scans and \w scans with \k offset'
_diffrn_detector_area_resol_mean     9
_diffrn_reflns_number     10865
_diffrn_reflns_av_R_equivalents     0.0513
_diffrn_reflns_av_sigmaI/netI     0.0286
_diffrn_reflns_theta_min     2.43
_diffrn_reflns_theta_max     27.60
_diffrn_reflns_theta_full     25.00
_diffrn_measured_fraction_theta_max     0.994
_diffrn_measured_fraction_theta_full     1.000
_diffrn_reflns_limit_h_min     -13
_diffrn_reflns_limit_h_max     13
_diffrn_reflns_limit_k_min     -13
_diffrn_reflns_limit_k_max     13
_diffrn_reflns_limit_l_min     -26
_diffrn_reflns_limit_l_max     27
_diffrn_standards_number     ?
_diffrn_standards_interval_count     ?
_diffrn_standards_interval_time     ?
_diffrn_standards_decay_%     ?
_refine_special_details
;
Refinement of <i>F</i>^2^ against ALL reflections. The weighted <i>R</i>-factor
<i>wR</i> and goodness of fit <i>S</i> are based on <i>F</i>^2^, conventional
<i>R</i>-factors <i>R</i> are based on <i>F</i>, with <i>F</i> set to zero for
negative <i>F</i>^2^. The threshold expression of <i>F</i>^2^ >
\s(<i>F</i>^2^) is used only for calculating <i>R</i>-factors(gt) <i>etc</i>.
and is not relevant to the choice of reflections for refinement.
<i>R</i>-factors based on <i>F</i>^2^ are statistically about twice as large
as those based on <i>F</i>, and <i>R</i>- factors based on ALL data will be
even larger.
;
_reflns_number_total     1044
_reflns_number_gt     855
_reflns_threshold_expression     I>2\s(I)
_refine_ls_structure_factor_coef     Fsqd
_refine_ls_matrix_type     full
_refine_ls_R_factor_all     0.0561
_refine_ls_R_factor_gt     0.0415
_refine_ls_wR_factor_gt     0.1253
_refine_ls_wR_factor_ref     0.1348
_refine_ls_goodness_of_fit_ref     1.143
_refine_ls_restrained_S_all     1.143
_refine_ls_number_reflns     1044
_refine_ls_number_parameters     46
_refine_ls_number_restraints     0
_refine_ls_hydrogen_treatment     constr
_refine_ls_weighting_scheme     calc
_refine_ls_weighting_details
       'calc w = 1/[\s^2^(Fo^2^)+(0.0789P)^2^+3.3338P] where P=(Fo^2^+2Fc^2^)/3'
_atom_sites_solution_hydrogens     geom
_atom_sites_solution_primary     direct
_atom_sites_solution_secondary     difmap
_refine_ls_shift/su_max     0.000
_refine_ls_shift/su_mean     0.000
_refine_diff_density_max     0.816
_refine_diff_density_min     -0.483
_refine_ls_extinction_method     none
_refine_ls_extinction_coef     ?
loop_
    _atom_type_symbol
    _atom_type_description
    _atom_type_scat_dispersion_real
    _atom_type_scat_dispersion_imag
    _atom_type_scat_source
    'C' 'C' 0.0033 0.0016
                         'International Tables Vol C Tables 4.2.6.8 and 6.1.1.4'
    'H' 'H' 0.0000 0.0000
                         'International Tables Vol C Tables 4.2.6.8 and 6.1.1.4'
    'Cl' 'Cl' 0.1484 0.1585
                         'International Tables Vol C Tables 4.2.6.8 and 6.1.1.4'
    'Cr' 'Cr' 0.3209 0.6236
                         'International Tables Vol C Tables 4.2.6.8 and 6.1.1.4'
    'O' 'O' 0.0106 0.0060
                         'International Tables Vol C Tables 4.2.6.8 and 6.1.1.4'
    'S' 'S' 0.1246 0.1234
                         'International Tables Vol C Tables 4.2.6.8 and 6.1.1.4'
_computing_data_collection     'APEX2 (Bruker, 2004)'
_computing_cell_refinement     'DENZO/SCALEPACK (Otwinowski & Minor, 1997)'
_computing_data_reduction     'DENZO/SCALEPACK (Otwinowski & Minor, 1997)'
_computing_structure_solution     'SIR2004 (Burla <i>et al.</i>,  2005)'
_computing_structure_refinement     'SHELXL97 (Sheldrick, 2008)'
_computing_molecular_graphics     'ORTEP-3 for Windows (Farrugia, 1997)'
_computing_publication_material     'SHELXL97 (Sheldrick, 2008)'
loop_
    _atom_site_type_symbol
    _atom_site_label
    _atom_site_fract_x
    _atom_site_fract_y
    _atom_site_fract_z
    _atom_site_U_iso_or_equiv
    _atom_site_adp_type
    _atom_site_calc_flag
    _atom_site_refinement_flags
    _atom_site_occupancy
    _atom_site_disorder_assembly
    _atom_site_disorder_group
    Cr Cr1 0.3333 0.6667 0.1667 0.0214(3) Uani d S 1 . .
    Cl Cl1 0.0000 0.0000 0.0000 0.0324(5) Uani d S 1 . .
    Cl Cl2 0.0000 0.0000 0.25064(7) 0.0416(4) Uani d S 1 . .
    S S1 0.24193(8) 0.38772(8) 0.08860(4) 0.0261(3) Uani d . 1 . .
    O O1 0.3687(2) 0.5325(2) 0.11455(10) 0.0270(5) Uani d . 1 . .
    C C1 0.3083(4) 0.3721(4) 0.01371(16) 0.0336(7) Uani d . 1 . .
    H H1A 0.3141 0.4485 -0.0145 0.050 Uiso calc R 1 . .
    H H1B 0.2416 0.2757 -0.0044 0.050 Uiso calc R 1 . .
    H H1C 0.4058 0.3834 0.0186 0.050 Uiso calc R 1 . .
    C C2 0.2577(4) 0.2497(4) 0.12936(18) 0.0384(8) Uani d . 1 . .
    H H2A 0.3576 0.2670 0.1248 0.058 Uiso calc R 1 . .
    H H2B 0.1883 0.1538 0.1116 0.058 Uiso calc R 1 . .
    H H2C 0.2360 0.2518 0.1743 0.058 Uiso calc R 1 . .
loop_
    _atom_site_aniso_label
    _atom_site_aniso_U_11
    _atom_site_aniso_U_22
    _atom_site_aniso_U_33
    _atom_site_aniso_U_12
    _atom_site_aniso_U_13
    _atom_site_aniso_U_23
    Cr1 0.0165(4) 0.0165(4) 0.0311(6) 0.00824(19) 0.000 0.000
    Cl1 0.0245(6) 0.0245(6) 0.0480(11) 0.0123(3) 0.000 0.000
    Cl2 0.0421(6) 0.0421(6) 0.0405(9) 0.0211(3) 0.000 0.000
    S1 0.0221(4) 0.0207(4) 0.0346(5) 0.0099(3) -0.0004(3) -0.0004(3)
    O1 0.0202(10) 0.0222(10) 0.0374(12) 0.0096(9) -0.0015(8) -0.0045(8)
    C1 0.0339(17) 0.0279(16) 0.0331(17) 0.0111(13) 0.0028(13) -0.0017(13)
    C2 0.045(2) 0.0278(16) 0.044(2) 0.0196(15) -0.0007(16) 0.0063(14)
_geom_special_details
;
All e.s.d.'s (except the e.s.d. in the dihedral angle between two l.s. planes)
are estimated using the full covariance matrix. The cell e.s.d.'s are taken
into account individually in the estimation of e.s.d.'s in distances, angles
and torsion angles; correlations between e.s.d.'s in cell parameters are only
used when they are defined by crystal symmetry. An approximate (isotropic)
treatment of cell e.s.d.'s is used for estimating e.s.d.'s involving l.s.
planes.
;
loop_
    _geom_bond_atom_site_label_1
    _geom_bond_atom_site_label_2
    _geom_bond_site_symmetry_2
    _geom_bond_distance
    _geom_bond_publ_flag
    Cr1 O1 3_565 1.972(2) ?
    Cr1 O1 15 1.971(2) ?
    Cr1 O1 2_665 1.971(2) ?
    Cr1 O1 . 1.970(2) ?
    Cr1 O1 14_455 1.971(2) ?
    Cr1 O1 13_565 1.971(2) ?
    S1 O1 . 1.542(2) ?
    S1 C2 . 1.770(3) ?
    S1 C1 . 1.772(3) ?
    C1 H1A . 0.9800 ?
    C1 H1B . 0.9800 ?
    C1 H1C . 0.9800 ?
    C2 H2A . 0.9800 ?
    C2 H2B . 0.9800 ?
    C2 H2C . 0.9800 ?
loop_
    _geom_angle_atom_site_label_1
    _geom_angle_atom_site_label_2
    _geom_angle_atom_site_label_3
    _geom_angle_site_symmetry_1
    _geom_angle_site_symmetry_3
    _geom_angle
    _geom_angle_publ_flag
    O1 Cr1 O1 3_565 15 180.0 ?
    O1 Cr1 O1 3_565 2_665 91.81(9) ?
    O1 Cr1 O1 15 2_665 88.19(9) ?
    O1 Cr1 O1 3_565 . 91.81(9) ?
    O1 Cr1 O1 15 . 88.19(9) ?
    O1 Cr1 O1 2_665 . 91.81(9) ?
    O1 Cr1 O1 3_565 14_455 88.19(9) ?
    O1 Cr1 O1 15 14_455 91.81(9) ?
    O1 Cr1 O1 2_665 14_455 180.0 ?
    O1 Cr1 O1 . 14_455 88.19(9) ?
    O1 Cr1 O1 3_565 13_565 88.19(9) ?
    O1 Cr1 O1 15 13_565 91.81(9) ?
    O1 Cr1 O1 2_665 13_565 88.19(9) ?
    O1 Cr1 O1 . 13_565 179.9990(10)
                                  ?
    O1 Cr1 O1 14_455 13_565 91.81(9) ?
    O1 S1 C2 . . 104.46(15) ?
    O1 S1 C1 . . 102.86(14) ?
    C2 S1 C1 . . 98.87(17) ?
    S1 O1 Cr1 . . 121.86(12) ?
    S1 C1 H1A . . 109.5 ?
    S1 C1 H1B . . 109.5 ?
    H1A C1 H1B . . 109.5 ?
    S1 C1 H1C . . 109.5 ?
    H1A C1 H1C . . 109.5 ?
    H1B C1 H1C . . 109.5 ?
    S1 C2 H2A . . 109.5 ?
    S1 C2 H2B . . 109.5 ?
    H2A C2 H2B . . 109.5 ?
    S1 C2 H2C . . 109.5 ?
    H2A C2 H2C . . 109.5 ?
    H2B C2 H2C . . 109.5 ?
loop_
    _geom_torsion_atom_site_label_1
    _geom_torsion_atom_site_label_2
    _geom_torsion_atom_site_label_3
    _geom_torsion_atom_site_label_4
    _geom_torsion_site_symmetry_1
    _geom_torsion_site_symmetry_2
    _geom_torsion_site_symmetry_3
    _geom_torsion_site_symmetry_4
    _geom_torsion
    _geom_torsion_publ_flag
    C2 S1 O1 Cr1 . . . . -112.64(17) ?
    C1 S1 O1 Cr1 . . . . 144.52(16) ?
    O1 Cr1 O1 S1 3_565 . . . -39.13(18) ?
    O1 Cr1 O1 S1 15 . . . 140.87(18) ?
    O1 Cr1 O1 S1 2_665 . . . -131.00(10) ?
    O1 Cr1 O1 S1 14_455 . . . 49.00(10) ?
loop_
    _geom_hbond_atom_site_label_D
    _geom_hbond_atom_site_label_H
    _geom_hbond_atom_site_label_A
    _geom_hbond_site_symmetry_A
    _geom_hbond_distance_DH
    _geom_hbond_distance_HA
    _geom_hbond_distance_DA
    _geom_hbond_angle_DHA
    _geom_hbond_publ_flag
    C1 H1B Cl1 . 0.98 2.75 3.647(3) 152.9 yes
    C1 H1A Cl2 7_554 0.98 2.64 3.614(4) 175.6 yes
data_global
_journal_date_recd_electronic     2008-04-30
_journal_date_accepted     2008-06-02
_journal_name_full     'Acta Crystallographica, Section E'
_journal_year     2008
_journal_volume     64
_journal_issue      7
_journal_page_first     m904
_journal_page_last     m904
_journal_paper_category     QM
_journal_coeditor_code     CV2410
_publ_contact_author_name     'Turganbay S. Iskenderov'
_publ_contact_author_address
;
Karakalpakian University
Department of Chemistry
Universitet Keshesi 1
742012 Nukus
Uzbekistan
;
_publ_contact_author_email     turgiskend@freemail.ru
_publ_contact_author_fax     ' '
_publ_contact_author_phone     ' '
_publ_section_title
;
Hexakis(dimethyl sulfoxide-\k<i>O</i>)chromium(III) trichloride
;
loop_
    _publ_author_name
    _publ_author_address
    'Yuliya M. Mikhaylichenko'
;
National Taras Shevchenko University
Department of Chemistry
Volodymyrska Street 64
01601 Kiev
Ukraine
;
    'Matti Haukka'
;
Department of Chemistry
University of Joensuu
PO Box 111
80101 Joensuu
Finland
;
    'Vadim O. Pavlenko'
;
National Taras Shevchenko University
Department of Chemistry
Volodymyrska Street 64
01601 Kiev
Ukraine
;
    'Igor O. Fritsky'
;
National Taras Shevchenko University
Department of Chemistry
Volodymyrska Street 64
01601 Kiev
Ukraine
;
    'Turganbay S. Iskenderov'
;
Department of Chemistry
Karakalpakian University
Universitet Keshesi 1
742012 Nukus, Uzbekistan
;
