# Supplementary material for: Hexakis(dimethyl sulfoxide-κO)chromium(III) trichloride
Source: Acta Crystallogr Sect E Struct Rep Online. 2008 Jun 13;64(Pt 7):m904. doi: 10.1107/S1600536808016784 (PMC2961805; doi:10.1107/S1600536808016784)
Supplement: Supplementary file 2 [file e-64-0m904-Isup2.hkl]

# 
# h,k,l, Fc-squared, Fo-squared, sigma(Fo-squared) and status flag 
# 
data_I
_shelx_title ' pv2ds in R-3 (flp, red block)' 
_shelx_refln_list_code          4 
_shelx_F_calc_maximum      360.00 
_exptl_crystal_F_000       981.00 
_reflns_d_resolution_high  0.7672 
 
loop_ 
 _symmetry_equiv_pos_as_xyz 
 'x, y, z' 
 '-y, x-y, z' 
 '-x+y, -x, z' 
 'x+2/3, y+1/3, z+1/3' 
 '-y+2/3, x-y+1/3, z+1/3' 
 '-x+y+2/3, -x+1/3, z+1/3' 
 'x+1/3, y+2/3, z+2/3' 
 '-y+1/3, x-y+2/3, z+2/3' 
 '-x+y+1/3, -x+2/3, z+2/3' 
 '-x, -y, -z' 
 'y, -x+y, -z' 
 'x-y, x, -z' 
 '-x+2/3, -y+1/3, -z+1/3' 
 'y+2/3, -x+y+1/3, -z+1/3' 
 'x-y+2/3, x+1/3, -z+1/3' 
 '-x+1/3, -y+2/3, -z+2/3' 
 'y+1/3, -x+y+2/3, -z+2/3' 
 'x-y+1/3, x+2/3, -z+2/3' 
 
_cell_length_a    10.5499 
_cell_length_b    10.5499 
_cell_length_c    21.1370 
_cell_angle_alpha  90.000 
_cell_angle_beta   90.000 
_cell_angle_gamma 120.000 
 
_shelx_F_squared_multiplier     1.000 
 
loop_ 
 _refln_index_h 
 _refln_index_k 
 _refln_index_l 
 _refln_F_squared_calc 
 _refln_F_squared_meas 
 _refln_F_squared_sigma 
 _refln_observed_status 
  -1   2   0     4791.07     7897.48     73.67 o 
   0   3   0    30646.07    31309.70    255.30 o 
  -2   4   0    19517.24    18026.13    169.93 o 
  -4   5   0    46849.40    45742.03    368.41 o 
  -1   5   0     3994.88     4763.91     48.96 o 
  -3   6   0     7394.64     7086.29     92.23 o 
   0   6   0     7229.33     7675.76     74.05 o 
  -5   7   0      251.39      268.42     19.72 o 
  -2   7   0    35510.57    36594.30    330.23 o 
  -7   8   0     4615.85     5152.44     71.99 o 
  -4   8   0     5013.87     5042.33     75.81 o 
  -1   8   0    23626.61    24677.04    260.30 o 
  -6   9   0    18146.49    18809.61    202.69 o 
  -3   9   0     3915.28     3805.30     65.60 o 
   0   9   0      247.82      260.91     28.98 o 
  -8  10   0      483.11      437.30     37.01 o 
  -5  10   0      357.08      345.95     32.09 o 
  -2  10   0      278.20      266.32     22.11 o 
 -10  11   0     5450.52     5986.62    171.55 o 
  -7  11   0     3893.70     4107.01     91.22 o 
  -4  11   0     3693.82     3897.24     93.27 o 
  -1  11   0     3792.68     3929.71    128.30 o 
  -9  12   0     1131.46     1070.59     85.10 o 
  -6  12   0      747.73      792.37     71.57 o 
  -3  12   0     1146.44     1180.04     83.96 o 
  -8  13   0     3782.90     3535.19    162.77 o 
  -5  13   0     5374.93     5734.65    200.18 o 
  -1   1   1    22037.92    11766.89    860.08 o 
  -3   2   1    59097.19    58289.54    465.89 o 
   0   2   1     1887.31     1790.12     18.54 o 
  -5   3   1     6836.07     5791.47     54.16 o 
  -2   3   1     8455.82     8811.27     76.95 o 
   1   3   1     7451.76     5955.01     54.35 o 
  -7   4   1     1205.36     1317.62     36.39 o 
  -4   4   1      312.72      344.78     11.37 o 
  -1   4   1     7751.43     7133.87     68.97 o 
   2   4   1      463.48      586.02     21.26 o 
  -9   5   1      516.18      548.10     39.83 o 
  -6   5   1     1146.64     1276.83     26.55 o 
  -3   5   1    11367.12    12159.77    104.04 o 
   0   5   1      834.24      710.53     21.00 o 
   3   5   1      104.79       36.96     20.03 o 
 -11   6   1       40.63       88.47     29.45 o 
  -8   6   1    21838.47    21730.79    221.48 o 
  -5   6   1     1109.53     1062.22     24.48 o 
  -2   6   1       57.25       29.11     19.86 o 
   1   6   1      166.63      226.26     21.53 o 
   4   6   1     2757.95     2519.97     63.76 o 
 -13   7   1      681.24      527.27    122.23 o 
 -10   7   1      360.80      377.35     40.80 o 
  -7   7   1      530.58      680.16     23.84 o 
  -4   7   1      120.82      175.41     19.12 o 
  -1   7   1    21932.89    22895.23    186.55 o 
   2   7   1     1184.20     1079.37     40.98 o 
   5   7   1     2083.61     2363.39    101.89 o 
 -12   8   1      786.06      641.98     71.71 o 
  -9   8   1      473.37      390.64     35.48 o 
  -6   8   1       83.90       24.97     20.11 o 
  -3   8   1     1824.94     1946.96     41.87 o 
   0   8   1     3350.64     3354.70     58.97 o 
   3   8   1      138.30      139.60     53.18 o 
 -11   9   1      801.27      795.69     60.33 o 
  -8   9   1        4.00       -1.75     15.06 o 
  -5   9   1        8.78       -9.14     18.74 o 
  -2   9   1     1084.43     1144.57     41.41 o 
   1   9   1      525.16      506.76     35.81 o 
   4   9   1     3551.63     3436.32    181.46 o 
 -13  10   1      261.32      205.14    105.53 o 
 -10  10   1     2002.33     2191.18     72.29 o 
  -7  10   1     1822.19     1933.77     54.61 o 
  -4  10   1     2292.48     2032.31     51.53 o 
  -1  10   1      162.16      155.17     29.95 o 
   2  10   1        0.51       79.49     81.82 o 
 -12  11   1      545.26      472.57     87.51 o 
  -9  11   1      890.67      878.56     61.49 o 
  -6  11   1      191.56      193.10     33.92 o 
  -3  11   1       93.34       88.63     38.36 o 
   0  11   1     2028.58     1966.84    118.09 o 
 -11  12   1      238.44      201.45    174.79 o 
  -8  12   1        1.75        4.80     67.07 o 
  -5  12   1     1465.57     1637.84    101.04 o 
  -2  12   1      662.10      671.27     75.90 o 
 -10  13   1      317.39      337.04     75.13 o 
  -7  13   1        1.68      -80.36     80.36 o 
  -4  13   1      320.08      379.73     77.64 o 
   0   1   2    28245.97    24901.06    969.30 o 
  -2   2   2    16423.16    15441.55    131.73 o 
   1   2   2      655.01      722.22     20.57 o 
  -4   3   2       83.66       96.88      6.30 o 
  -1   3   2     8499.67     8918.09     77.73 o 
   2   3   2      858.35      747.19     20.60 o 
  -6   4   2     1964.48     2250.01     32.70 o 
  -3   4   2     6763.85     6847.56     58.79 o 
   0   4   2     6859.22     7741.67     66.81 o 
   3   4   2     7611.45     7788.86     87.53 o 
  -8   5   2      725.01      747.88     25.93 o 
  -5   5   2     2256.83     2525.98     38.48 o 
  -2   5   2        6.60       28.48     10.37 o 
   1   5   2     5241.91     5590.58     63.84 o 
   4   5   2     2265.73     2370.35     47.69 o 
 -10   6   2     1050.70     1256.73     36.88 o 
  -7   6   2    14688.15    15294.78    162.42 o 
  -4   6   2     2279.23     2797.45     42.30 o 
  -1   6   2        0.52       39.11     13.74 o 
   2   6   2     4933.70     5145.35     73.55 o 
   5   6   2      780.07      741.67     42.03 o 
 -12   7   2     1141.39     1157.44     94.50 o 
  -9   7   2       33.61       56.27     33.22 o 
  -6   7   2    14475.30    13439.43    143.55 o 
  -3   7   2     4732.45     4509.45     54.98 o 
   0   7   2     1998.10     2081.57     45.96 o 
   3   7   2     1709.44     1692.86     53.71 o 
   6   7   2       23.15       22.77     66.33 o 
 -11   8   2     1577.95     1660.98     70.84 o 
  -8   8   2     3005.72     2983.89     59.66 o 
  -5   8   2       70.58      129.51     19.71 o 
  -2   8   2     8386.77     9261.16    102.21 o 
   1   8   2     5102.99     5127.81     95.14 o 
   4   8   2      532.47      401.36     65.25 o 
 -13   9   2      570.62      457.10    101.26 o 
 -10   9   2        2.38      -24.64     30.47 o 
  -7   9   2     2741.54     2963.79     55.91 o 
  -4   9   2     1623.55     1507.93     43.13 o 
  -1   9   2       83.45      100.32     27.76 o 
   2   9   2     2737.85     2886.12    108.41 o 
 -12  10   2     1775.58     1498.32    121.15 o 
  -9  10   2      101.81      159.67     39.40 o 
  -6  10   2      815.95      838.54     39.29 o 
  -3  10   2      536.97      453.85     36.05 o 
   0  10   2      165.04      196.95     45.45 o 
   3  10   2       49.77     -103.48    103.48 o 
 -11  11   2     2206.32     1935.12    142.27 o 
  -8  11   2      849.18      772.50     50.44 o 
  -5  11   2      124.44      111.02     46.52 o 
  -2  11   2      104.02       40.07     36.25 o 
   1  11   2        3.84      -44.85    102.07 o 
 -10  12   2        5.15      -55.92     81.33 o 
  -7  12   2     3051.93     3070.63    164.26 o 
  -4  12   2     2388.03     2359.76    122.81 o 
  -1  12   2      314.99      324.13     91.82 o 
  -9  13   2     1789.99     1807.36    123.72 o 
  -6  13   2      318.01      286.18     83.47 o 
  -3  13   2      343.25      359.99    103.68 o 
   0   0   3     7982.93     1664.22    255.51 o 
   1   1   3    14709.93    16459.20    139.84 o 
  -1   2   3    46743.43    44872.13   1029.53 o 
   2   2   3     3457.47     4856.81     43.66 o 
  -3   3   3     9766.81     9758.97     96.70 o 
   0   3   3     1279.67      884.28     21.06 o 
   3   3   3     2787.08     2774.95     41.43 o 
  -5   4   3    28244.16    27592.81    227.48 o 
  -2   4   3     5754.42     5760.45     51.64 o 
   1   4   3      339.56      612.86     19.90 o 
   4   4   3      422.72      270.28     20.60 o 
  -7   5   3      483.77      536.26     24.62 o 
  -4   5   3     3318.53     3542.40     37.88 o 
  -1   5   3     9149.99     8379.40     73.95 o 
   2   5   3     2160.07     2272.46     42.03 o 
   5   5   3     1032.99     1120.82     39.21 o 
  -9   6   3     2350.55     2368.86     51.87 o 
  -6   6   3     1758.59     1753.96     34.42 o 
  -3   6   3     2448.03     2292.14     39.85 o 
   0   6   3     6799.39     7299.90     82.89 o 
   3   6   3     2168.17     2220.53     53.47 o 
   6   6   3     1211.06      981.91     96.81 o 
 -11   7   3        4.35       -9.28     31.41 o 
  -8   7   3     3279.30     3449.20     59.12 o 
  -5   7   3     1911.38     1961.84     34.80 o 
  -2   7   3     2134.91     2365.48     40.03 o 
   1   7   3       78.59       73.69     21.46 o 
   4   7   3      292.48      225.38     44.13 o 
 -13   8   3       12.54      -41.94     80.03 o 
 -10   8   3     5633.29     5671.25    109.72 o 
  -7   8   3       54.48       63.71     20.22 o 
  -4   8   3     3450.33     3087.91     53.70 o 
  -1   8   3      367.94      293.12     27.02 o 
   2   8   3      291.98      290.63     37.27 o 
   5   8   3       74.34      -37.22     66.05 o 
 -12   9   3      581.16      719.11     97.53 o 
  -9   9   3     4438.56     4493.01     99.71 o 
  -6   9   3      582.67      522.27     26.79 o 
  -3   9   3      437.04      415.67     32.59 o 
   0   9   3     2287.30     2366.42     72.47 o 
   3   9   3     3438.24     3827.40    224.79 o 
 -11  10   3      185.53      139.45     62.99 o 
  -8  10   3       13.97       29.47     33.48 o 
  -5  10   3     1318.13     1308.87     43.72 o 
  -2  10   3     3088.70     2990.54     75.56 o 
   1  10   3       50.64      -32.83     87.21 o 
 -10  11   3       15.37        4.53     70.71 o 
  -7  11   3     1059.02      958.32     45.80 o 
  -4  11   3      162.28      146.14     40.15 o 
  -1  11   3        3.83      -62.25     62.25 o 
  -9  12   3      519.78      594.63     89.41 o 
  -6  12   3     1945.85     1581.45    103.55 o 
  -3  12   3        2.82      -33.17     94.64 o 
  -8  13   3     1213.55     1131.55    124.74 o 
  -5  13   3      200.87       59.12     72.34 o 
  -1   1   4    11366.38    12686.68    102.79 o 
  -3   2   4     7707.26     8993.10     86.95 o 
   0   2   4   129598.97   126711.27   1058.23 o 
  -5   3   4    28566.00    27791.86    234.36 o 
  -2   3   4    51673.84    55276.04    480.86 o 
   1   3   4     1669.71     1825.42     25.48 o 
  -7   4   4       11.11       21.38     10.69 o 
  -4   4   4    20827.33    21434.55    178.40 o 
  -1   4   4    22151.02    22717.22    193.35 o 
   2   4   4    12732.35    13033.73    127.51 o 
  -9   5   4    20220.35    21473.45    249.50 o 
  -6   5   4    42427.50    43959.93    405.43 o 
  -3   5   4    19971.53    22014.81    163.93 o 
   0   5   4     4925.24     5149.91     63.58 o 
   3   5   4     5441.28     5873.72     76.72 o 
 -11   6   4     2791.61     3137.04     88.49 o 
  -8   6   4     2979.40     2972.67     51.31 o 
  -5   6   4     2578.95     2557.59     36.45 o 
  -2   6   4    11249.39    11259.85    104.48 o 
   1   6   4    37251.67    38454.37    326.25 o 
   4   6   4     1782.34     1794.63     51.50 o 
 -13   7   4     1501.61     1564.84    110.82 o 
 -10   7   4     1386.87     1424.71     38.10 o 
  -7   7   4     2140.82     2167.06     45.98 o 
  -4   7   4    26872.84    26727.44    234.75 o 
  -1   7   4     7726.19     7882.29     91.01 o 
   2   7   4     3937.36     3700.12     69.43 o 
   5   7   4        1.84       15.22     87.19 o 
 -12   8   4        7.91        8.07    120.55 o 
  -9   8   4     7077.69     7242.33    123.45 o 
  -6   8   4      331.54      299.95     24.73 o 
  -3   8   4     6297.92     6384.71     80.34 o 
   0   8   4       93.16       97.94     27.43 o 
   3   8   4    10160.65    10468.46    388.75 o 
 -11   9   4      544.10      541.26     82.54 o 
  -8   9   4    16441.27    17148.57    255.05 o 
  -5   9   4      886.67      833.14     33.64 o 
  -2   9   4     9089.20     9442.34    151.49 o 
   1   9   4     1160.95     1165.56     60.72 o 
   4   9   4      586.64      426.89    110.11 o 
 -10  10   4     2808.44     2740.12     86.40 o 
  -7  10   4      398.50      321.25     31.63 o 
  -4  10   4      770.98      638.52     45.94 o 
  -1  10   4     4250.78     4253.44    115.84 o 
   2  10   4     2278.72     2300.27    142.50 o 
 -12  11   4     1602.04     1560.26    118.69 o 
  -9  11   4      413.57      363.07     67.52 o 
  -6  11   4     9155.91     9619.10    168.30 o 
  -3  11   4     6070.62     6105.44    154.62 o 
   0  11   4        1.58      -18.93     92.59 o 
 -11  12   4     1332.54     1316.49    138.97 o 
  -8  12   4     2452.18     2530.51    153.59 o 
  -5  12   4     2110.47     1980.47    226.50 o 
  -2  12   4      496.79      378.23     93.09 o 
  -7  13   4     2233.11     2085.70    148.90 o 
  -4  13   4      555.01      420.83    108.14 o 
   0   1   5       62.24       25.48      7.52 o 
  -2   2   5      477.38      635.39     13.28 o 
   1   2   5      849.37      992.02     18.50 o 
  -4   3   5     1345.02     1180.93     21.31 o 
  -1   3   5     9731.83     9064.16     77.53 o 
   2   3   5    28311.84    29272.73    231.74 o 
  -6   4   5     4486.29     4426.47     52.49 o 
  -3   4   5      234.66      395.32     23.13 o 
   0   4   5      894.40      965.05     21.63 o 
   3   4   5      399.82      487.90     22.04 o 
  -8   5   5       42.10      -20.30     20.30 o 
  -5   5   5    12390.10    13534.47    133.55 o 
  -2   5   5     2851.99     3573.05     46.38 o 
   1   5   5    16407.00    17229.43    159.43 o 
   4   5   5      240.25      212.97     24.22 o 
 -10   6   5     5458.59     5579.12     89.97 o 
  -7   6   5     2592.17     2398.04     42.51 o 
  -4   6   5      160.56       88.72     11.97 o 
  -1   6   5     3520.95     3426.33     46.75 o 
   2   6   5      870.24      751.26     33.55 o 
   5   6   5       43.90       26.98     25.34 o 
 -12   7   5     3461.28     4065.92    209.10 o 
  -9   7   5     1849.65     2013.21     65.43 o 
  -6   7   5      880.99      834.70     31.75 o 
  -3   7   5    12080.64    12519.94    127.51 o 
   0   7   5     1055.49     1066.03     34.36 o 
   3   7   5      153.35      174.54     35.81 o 
   6   7   5      452.72      444.58     80.49 o 
 -11   8   5       88.19      114.25     41.22 o 
  -8   8   5     9307.72     9470.03    133.28 o 
  -5   8   5        2.43       38.05     18.51 o 
  -2   8   5     2459.00     2219.98     49.03 o 
   1   8   5       10.43      -29.06     29.06 o 
   4   8   5      230.61      180.33     81.21 o 
 -13   9   5      165.71       19.58    105.73 o 
 -10   9   5      612.03      517.75     39.64 o 
  -7   9   5      728.45      707.45     35.24 o 
  -4   9   5       62.62       63.66     23.25 o 
  -1   9   5       50.04       44.84     28.80 o 
   2   9   5     3450.71     3596.45    137.03 o 
 -12  10   5      978.96      895.33     81.23 o 
  -9  10   5      829.17      746.41     71.29 o 
  -6  10   5      579.81      455.89     29.07 o 
  -3  10   5     3451.69     3510.33     81.52 o 
   0  10   5     2634.33     2803.95    113.13 o 
 -11  11   5      599.00      627.57     87.88 o 
  -8  11   5        1.34       26.05     49.90 o 
  -5  11   5      302.40      251.07     46.91 o 
  -2  11   5     1608.43     1500.39    111.05 o 
   1  11   5       14.19     -114.20    114.20 o 
 -10  12   5      251.31      173.80     89.38 o 
  -7  12   5     4298.87     4712.32    149.95 o 
  -4  12   5      137.70      143.73     94.36 o 
  -1  12   5       47.11       32.38     89.83 o 
  -9  13   5      275.55      183.62     91.31 o 
  -6  13   5        0.48      -72.01     85.88 o 
   0   0   6    15596.83    14139.17    223.67 o 
   1   1   6     1157.42     1414.46     21.15 o 
  -1   2   6     6731.55     7525.93     64.46 o 
   2   2   6    15145.66    15983.65    135.08 o 
  -3   3   6    14373.59    15156.17    126.94 o 
   0   3   6     8424.49     8501.46     75.83 o 
   3   3   6      771.73      794.66     22.54 o 
  -5   4   6    12746.87    13230.55    129.20 o 
  -2   4   6      362.72      802.82     19.33 o 
   1   4   6     5371.50     5032.83     67.49 o 
   4   4   6     5200.37     5682.97    102.08 o 
  -7   5   6     2864.15     2682.82     55.58 o 
  -4   5   6      264.82      169.23     12.27 o 
  -1   5   6     2925.44     3750.81     51.72 o 
   2   5   6     4385.65     4668.84     61.16 o 
   5   5   6     1518.48     1358.14     52.45 o 
  -9   6   6      404.89      381.44     31.68 o 
  -6   6   6      619.49      683.95     18.93 o 
  -3   6   6     1521.78     1829.26     33.27 o 
   0   6   6     1875.37     1968.00     40.44 o 
   3   6   6     1605.54     1660.40     47.33 o 
   6   6   6       34.33       -7.07     54.66 o 
 -11   7   6      163.21      108.76     38.48 o 
  -8   7   6     1989.21     1714.89     67.74 o 
  -5   7   6     1837.70     1935.60     41.53 o 
  -2   7   6      594.95      532.79     27.10 o 
   1   7   6     4277.84     4442.60     77.78 o 
   4   7   6     1184.87     1065.14     72.17 o 
 -13   8   6      587.74      668.23    121.00 o 
 -10   8   6     2651.29     2527.13     76.30 o 
  -7   8   6     2610.49     2682.42     60.49 o 
  -4   8   6     3525.36     3835.74     62.47 o 
  -1   8   6     2556.08     2431.40     55.14 o 
   2   8   6      813.98      632.71     50.16 o 
   5   8   6       57.42      -63.18     86.13 o 
 -12   9   6      449.35      349.93    126.14 o 
  -9   9   6     4293.57     4374.36    122.88 o 
  -6   9   6    10542.47    10754.35    159.62 o 
  -3   9   6        1.43       33.41     29.78 o 
   0   9   6      146.83       96.63     36.30 o 
   3   9   6      634.31      475.38    110.01 o 
 -11  10   6      338.08      470.10    126.07 o 
  -8  10   6      398.47      374.39     44.57 o 
  -5  10   6     1831.23     1920.31     57.31 o 
  -2  10   6     4993.52     5191.82    114.29 o 
   1  10   6      117.35      128.55     89.67 o 
 -10  11   6      240.86      186.27     48.74 o 
  -7  11   6     1358.27     1508.94     70.42 o 
  -4  11   6      573.77      522.59     61.11 o 
  -1  11   6      406.83      490.49    118.96 o 
  -9  12   6      301.08      261.14     75.22 o 
  -6  12   6     1248.48     1241.24     89.07 o 
  -3  12   6      412.14      402.99    111.48 o 
  -8  13   6       31.03       27.41     81.71 o 
  -5  13   6      346.68      367.07     97.26 o 
  -1   1   7     8658.90    10669.30     88.86 o 
  -3   2   7    16865.27    15442.54    116.54 o 
   0   2   7     1424.56     1037.47     19.64 o 
  -5   3   7      396.07      563.80     31.06 o 
  -2   3   7     7387.92     7612.57     67.58 o 
   1   3   7    13056.63    13075.04    114.05 o 
  -7   4   7     6067.18     6612.30     84.92 o 
  -4   4   7      658.90      818.96     21.34 o 
  -1   4   7     6077.81     5907.84     56.36 o 
   2   4   7       10.81       39.88     16.21 o 
  -9   5   7      263.92      205.13     21.86 o 
  -6   5   7      125.24      127.31     29.44 o 
  -3   5   7     1773.60     1621.77     26.51 o 
   0   5   7      650.06      750.89     23.83 o 
   3   5   7      773.91      793.93     32.70 o 
 -11   6   7      161.94      158.34     23.15 o 
  -8   6   7     8405.38     8456.81    100.48 o 
  -5   6   7     5408.61     5074.08     78.28 o 
  -2   6   7     4366.03     3991.66     56.83 o 
   1   6   7     4451.80     4277.29     66.44 o 
   4   6   7        5.41       24.71     28.06 o 
 -13   7   7       10.19      139.68    103.99 o 
 -10   7   7     1471.50     1584.72     49.37 o 
  -7   7   7      111.21       72.61     36.92 o 
  -4   7   7      978.61      934.60     26.93 o 
  -1   7   7     7918.15     8021.21     98.35 o 
   2   7   7       93.61       18.84     28.27 o 
   5   7   7     1340.53     1489.57     93.56 o 
 -12   8   7     2804.72     2878.95    172.46 o 
  -9   8   7      619.18      493.74     62.66 o 
  -6   8   7      159.17      150.98     15.94 o 
  -3   8   7      261.66      167.06     23.84 o 
   0   8   7     1280.98     1310.44     45.93 o 
   3   8   7      116.99        6.66     60.39 o 
 -11   9   7     2257.41     2067.85    314.82 o 
  -8   9   7      749.87      692.08     45.56 o 
  -5   9   7      499.61      477.28     34.49 o 
  -2   9   7       56.31       61.85     33.42 o 
   1   9   7      602.94      592.84     59.20 o 
 -10  10   7       22.28      -43.77     97.95 o 
  -7  10   7      655.87      698.49     41.02 o 
  -4  10   7     6158.30     6180.75    107.34 o 
  -1  10   7        0.94      -10.51     53.02 o 
   2  10   7      383.05      380.79    100.57 o 
  -9  11   7     2333.29     2328.53     77.94 o 
  -6  11   7      865.63     1047.49     76.42 o 
  -3  11   7      513.59      564.30     76.91 o 
   0  11   7     2238.56     2446.64    163.38 o 
  -8  12   7       35.70      -52.78     78.81 o 
  -5  12   7     1035.14     1071.81    106.64 o 
  -2  12   7      562.07      340.67     99.27 o 
  -7  13   7      554.95      439.85    103.85 o 
   0   1   8     2129.57     1961.33     33.80 o 
  -2   2   8    57563.98    56099.41    449.71 o 
   1   2   8    12008.65    11710.92     99.71 o 
  -4   3   8    28581.97    28073.85    216.70 o 
  -1   3   8    14633.15    14655.84    127.37 o 
   2   3   8      221.69      205.60     15.71 o 
  -6   4   8     4038.57     4211.05     71.06 o 
  -3   4   8    12568.47    12730.58    124.07 o 
   0   4   8    29676.35    30107.53    295.56 o 
   3   4   8    35928.13    37805.81    401.21 o 
  -8   5   8     4690.67     5385.44     88.15 o 
  -5   5   8     7683.93     7507.98    115.53 o 
  -2   5   8    16355.27    16703.94    145.80 o 
   1   5   8     2111.28     2261.86     42.37 o 
   4   5   8     3504.12     3420.88     88.02 o 
 -10   6   8      372.99      412.17     50.17 o 
  -7   6   8       58.87      -34.33     34.33 o 
  -4   6   8    11970.97    11463.51    142.28 o 
  -1   6   8    11690.67    11045.26    118.75 o 
   2   6   8     3798.71     4098.31     72.42 o 
   5   6   8     7876.67     8953.93    213.13 o 
 -12   7   8      192.67      199.34     67.02 o 
  -9   7   8     2643.41     2591.70    102.67 o 
  -6   7   8    23979.89    24614.83    293.88 o 
  -3   7   8     2953.46     3015.43     48.34 o 
   0   7   8     3453.90     3639.62     64.20 o 
   3   7   8      196.97      231.51     38.39 o 
   6   7   8     1084.06     1068.72    123.99 o 
 -11   8   8     6901.72     7652.57    329.04 o 
  -8   8   8     2672.57     2612.66     98.37 o 
  -5   8   8      952.42      922.35     39.66 o 
  -2   8   8     1505.53     1378.52     44.34 o 
   1   8   8    14698.30    15765.30    261.93 o 
   4   8   8     2151.17     2466.48    132.48 o 
 -10   9   8     5400.46     5773.67    219.93 o 
  -7   9   8      901.10      863.75     41.29 o 
  -4   9   8    18548.41    19149.14    251.72 o 
  -1   9   8     4688.36     4816.05    100.99 o 
   2   9   8      338.78      292.95     83.44 o 
 -12  10   8      510.08      424.40    145.88 o 
  -9  10   8     3044.05     3041.44    140.13 o 
  -6  10   8      437.09      407.78     39.80 o 
  -3  10   8     5495.62     5531.31    123.66 o 
   0  10   8      281.04      288.09     71.04 o 
 -11  11   8      144.46      399.90    158.90 o 
  -8  11   8     5966.05     6321.30    168.60 o 
  -5  11   8     3589.35     3540.41    107.40 o 
  -2  11   8      838.73      641.58     95.58 o 
 -10  12   8     2038.88     2298.17    193.13 o 
  -7  12   8      694.73      652.34    146.74 o 
  -4  12   8      744.24      510.72     90.32 o 
  -6  13   8     1108.18      969.48    113.16 o 
   0   0   9    40928.39    44233.31    593.42 o 
   1   1   9     1483.69     1273.62     23.18 o 
  -1   2   9     1988.60     2648.50     32.97 o 
   2   2   9     5144.19     5468.53     56.77 o 
  -3   3   9     8776.63     9387.94     84.08 o 
   0   3   9     2409.07     2138.35     35.66 o 
   3   3   9     5143.31     5470.79     94.31 o 
  -5   4   9     6081.50     6077.51    130.18 o 
  -2   4   9      398.92      504.76     21.61 o 
   1   4   9      257.85      201.33     18.97 o 
   4   4   9     3885.16     3912.68     77.02 o 
  -7   5   9     1567.61     1469.61     40.86 o 
  -4   5   9      604.74      587.84     23.71 o 
  -1   5   9    18845.29    18840.97    173.93 o 
   2   5   9        0.92       29.20     20.03 o 
   5   5   9      623.51      753.07     61.84 o 
  -9   6   9      291.57      247.16     30.75 o 
  -6   6   9     1451.71     1327.04     57.58 o 
  -3   6   9      594.08      625.55     24.44 o 
   0   6   9      869.26      816.70     31.94 o 
   3   6   9      774.24      787.46     38.98 o 
   6   6   9     1976.88     1988.03    124.92 o 
 -11   7   9        8.40       20.78     45.58 o 
  -8   7   9      230.39      148.93     48.86 o 
  -5   7   9     7866.42     7932.06     98.70 o 
  -2   7   9      836.58      733.63     39.28 o 
   1   7   9      486.95      520.02     39.61 o 
   4   7   9      388.42      376.81     72.39 o 
 -10   8   9     5406.30     5188.67    248.06 o 
  -7   8   9       46.66       38.20     42.64 o 
  -4   8   9     1511.57     1528.99     42.00 o 
  -1   8   9      332.91      337.25     33.57 o 
   2   8   9        5.07      112.54     84.90 o 
 -12   9   9      102.37      167.56    192.86 o 
  -9   9   9      385.97      303.99     71.41 o 
  -6   9   9      212.27      271.45     25.92 o 
  -3   9   9     1376.46     1291.37     52.28 o 
   0   9   9     5356.00     5604.06    140.12 o 
   3   9   9      455.71      662.02     99.84 o 
 -11  10   9      196.45      148.67    130.26 o 
  -8  10   9     2254.05     2330.02     70.41 o 
  -5  10   9     5903.33     6505.44    118.72 o 
  -2  10   9     1364.92     1324.24     81.83 o 
   1  10   9      306.43      229.91     89.17 o 
 -10  11   9      199.44       32.55     85.29 o 
  -7  11   9      775.41      874.38     89.16 o 
  -4  11   9      408.41      340.85     69.00 o 
  -1  11   9       16.57      116.28     94.28 o 
  -9  12   9      719.14      742.75     89.70 o 
  -6  12   9      281.59      274.57     79.63 o 
  -3  12   9      636.23      731.00    120.69 o 
  -1   1  10       17.45        2.13     14.37 o 
  -3   2  10    27544.87    29556.29    220.41 o 
   0   2  10     8418.61     7502.73     74.26 o 
  -5   3  10      765.73      521.86     26.19 o 
  -2   3  10        9.89       26.32     19.65 o 
   1   3  10     1807.68     2049.90     38.63 o 
  -7   4  10     1109.19     1163.67     39.60 o 
  -4   4  10     1223.54     1108.48     27.66 o 
  -1   4  10     1361.18     1572.44     32.94 o 
   2   4  10     3637.44     3664.85     51.44 o 
  -9   5  10      547.26      592.73     46.38 o 
  -6   5  10     1138.72     1109.62     32.63 o 
  -3   5  10     5276.63     5405.82     58.41 o 
   0   5  10     1043.78     1058.63     31.46 o 
   3   5  10     2848.30     2843.94     62.56 o 
 -11   6  10      472.84      304.63     55.89 o 
  -8   6  10      105.81      107.27     45.10 o 
  -5   6  10     5608.06     5841.11     88.91 o 
  -2   6  10      559.04      494.07     29.81 o 
   1   6  10     4478.58     4517.46     72.70 o 
   4   6  10      263.56      205.46     44.03 o 
 -10   7  10       97.28       48.42     86.75 o 
  -7   7  10        1.73       47.48     57.40 o 
  -4   7  10     3864.26     3676.51     61.50 o 
  -1   7  10      157.99       85.01     27.70 o 
   2   7  10     1590.37     1549.98     57.29 o 
   5   7  10     1832.59     1873.99    106.10 o 
 -12   8  10      737.48      545.58    158.58 o 
  -9   8  10      339.19      251.51     70.97 o 
  -6   8  10     3487.50     3609.22     69.58 o 
  -3   8  10      271.49      165.52     32.06 o 
   0   8  10     2980.42     3152.96     77.64 o 
   3   8  10      921.52      900.27    145.94 o 
 -11   9  10     1722.87     1675.15    178.58 o 
  -8   9  10     1151.86     1153.62     86.89 o 
  -5   9  10     2304.80     2151.99     61.89 o 
  -2   9  10       41.52      143.27     41.88 o 
   1   9  10     1008.79      957.47     97.03 o 
 -10  10  10      573.04      449.20    132.21 o 
  -7  10  10     1248.86     1179.01     54.15 o 
  -4  10  10     4408.05     4862.13     99.93 o 
  -1  10  10       25.88      152.39     79.82 o 
  -9  11  10     1741.24     1856.49    130.03 o 
  -6  11  10     1168.40     1207.11     82.70 o 
  -3  11  10      496.18      411.00     94.57 o 
   0  11  10      639.59      286.56    114.72 o 
  -8  12  10       28.02      183.09    101.41 o 
  -5  12  10     1039.42      958.49    102.67 o 
   0   1  11       31.91       81.85     13.96 o 
  -2   2  11     1244.27     1275.09     28.63 o 
   1   2  11     1760.06     1671.33     31.79 o 
  -4   3  11      234.30      266.07     15.70 o 
  -1   3  11    10531.56    10958.84    101.96 o 
   2   3  11    10136.90    10006.30    103.11 o 
  -6   4  11     2543.72     2430.50     78.78 o 
  -3   4  11     8259.86     7967.19     89.54 o 
   0   4  11     6360.68     6599.40     76.47 o 
   3   4  11     1719.14     1554.80     37.27 o 
  -8   5  11      194.11      247.64     28.63 o 
  -5   5  11      667.11      638.95     29.73 o 
  -2   5  11     2527.38     2541.39     43.75 o 
   1   5  11     2444.11     2552.17     52.00 o 
   4   5  11      291.76      312.03     44.23 o 
 -10   6  11     1685.26     1867.92     95.32 o 
  -7   6  11      153.71      170.07     40.25 o 
  -4   6  11       47.94       53.14     23.47 o 
  -1   6  11        3.12       -4.06     20.59 o 
   2   6  11       32.63      -17.19     33.33 o 
   5   6  11      153.89      171.86     49.58 o 
 -12   7  11     1727.71     1606.99    274.12 o 
  -9   7  11      435.19      361.54     89.21 o 
  -6   7  11     1680.53     1721.42     46.24 o 
  -3   7  11     5518.74     5222.01     76.68 o 
   0   7  11      175.47      122.00     27.57 o 
   3   7  11      626.69      697.11     86.87 o 
 -11   8  11     1236.17     1263.43    159.23 o 
  -8   8  11     1202.64     1075.28     83.93 o 
  -5   8  11     1377.71     1348.38     41.42 o 
  -2   8  11     2051.37     2055.72     59.23 o 
   1   8  11     1982.36     2150.55     94.31 o 
   4   8  11       39.02       45.96     92.42 o 
 -10   9  11      271.16      225.66     98.17 o 
  -7   9  11      506.79      502.63     32.08 o 
  -4   9  11      531.27      555.40     42.16 o 
  -1   9  11        8.58      -49.93     50.80 o 
   2   9  11     2382.81     2524.30    479.33 o 
  -9  10  11       34.01      -64.80    104.86 o 
  -6  10  11      606.39      539.80     45.16 o 
  -3  10  11      694.87      586.18     68.43 o 
   0  10  11     1676.12     1625.82    152.15 o 
  -8  11  11      323.50      358.37     55.42 o 
  -5  11  11      333.98      397.81     69.95 o 
  -2  11  11      170.32       41.31    102.57 o 
  -7  12  11     2434.10     2655.28    150.32 o 
  -4  12  11     1294.90     1257.97    124.44 o 
   0   0  12    32398.70    30416.26    441.78 o 
   1   1  12    10970.91    10741.99    100.54 o 
  -1   2  12      225.96      131.32     17.43 o 
   2   2  12    27520.70    27709.86    268.18 o 
  -3   3  12     9296.85     8861.63     89.27 o 
   0   3  12     5773.58     5303.28     66.15 o 
   3   3  12     9483.31     9513.17    109.63 o 
  -5   4  12      163.27      120.23     21.28 o 
  -2   4  12    17710.13    17993.28    179.68 o 
   1   4  12    26082.63    26440.64    271.08 o 
   4   4  12      794.70      810.76     39.14 o 
  -7   5  12     5742.23     4183.17    537.87 o 
  -4   5  12    12347.62    12468.59    128.11 o 
  -1   5  12     2487.05     2503.83     48.71 o 
   2   5  12      617.52      561.03     32.08 o 
   5   5  12      535.51      532.46     70.08 o 
  -9   6  12     1907.09     1901.15    145.86 o 
  -6   6  12     3567.40     3504.06     62.47 o 
  -3   6  12     2346.72     2301.62     43.77 o 
   0   6  12      205.32      246.26     29.87 o 
   3   6  12    11522.22    13464.68    217.73 o 
   6   6  12     1746.53     1998.24    116.76 o 
 -11   7  12     3296.66     3639.87    191.59 o 
  -8   7  12     4627.46     5074.26    163.80 o 
  -5   7  12     4419.70     4680.62     71.42 o 
  -2   7  12     6958.23     7110.54    104.07 o 
   1   7  12     1189.84     1087.67     60.73 o 
   4   7  12      714.72      966.58    122.76 o 
 -10   8  12     1596.95     1698.90    150.19 o 
  -7   8  12     1118.24     1055.81     80.47 o 
  -4   8  12      174.85      107.16     21.82 o 
  -1   8  12     8153.83     8514.73    156.15 o 
   2   8  12     1148.48     1146.10     94.83 o 
  -9   9  12       65.52      129.41     75.62 o 
  -6   9  12    20069.72    21438.71    331.52 o 
  -3   9  12     2293.92     2647.28     74.11 o 
   0   9  12     1435.29     1341.78    124.57 o 
 -11  10  12     2179.12     2435.90    190.52 o 
  -8  10  12      953.44      979.31    103.78 o 
  -5  10  12     1964.25     1835.13     80.77 o 
  -2  10  12        6.60      -31.03     55.72 o 
   1  10  12     3303.48     3416.80    196.51 o 
 -10  11  12     3131.61     3355.01    192.11 o 
  -7  11  12      206.09       87.25     70.82 o 
  -4  11  12     2206.47     2173.64    129.24 o 
  -1  11  12     5296.51     5986.12    255.82 o 
  -6  12  12      245.08       57.09     95.51 o 
  -1   1  13     2773.25     2893.82     43.45 o 
  -3   2  13      469.38      455.92     25.39 o 
   0   2  13     1021.87      967.74     28.66 o 
  -5   3  13       28.82       88.60     18.08 o 
  -2   3  13      615.94      584.22     27.12 o 
   1   3  13    25553.62    25538.75    232.81 o 
  -7   4  13      102.69      120.61     31.07 o 
  -4   4  13      940.25      781.40     30.38 o 
  -1   4  13      165.47      120.57     19.37 o 
   2   4  13      897.97      925.89     33.26 o 
  -9   5  13      198.18      133.39     44.58 o 
  -6   5  13       33.10       46.82     36.20 o 
  -3   5  13     7116.42     7118.00     87.25 o 
   0   5  13      338.99      409.36     32.27 o 
   3   5  13       11.99       23.76     18.75 o 
 -11   6  13      225.85      249.81     62.20 o 
  -8   6  13     3297.86     3310.65    149.83 o 
  -5   6  13     1742.22     1557.15     40.64 o 
  -2   6  13     1119.33     1162.13     42.16 o 
   1   6  13      130.16      182.69     34.24 o 
   4   6  13     1211.62     1172.20     98.12 o 
 -10   7  13        8.49      -10.75     97.70 o 
  -7   7  13      314.45      158.89     53.14 o 
  -4   7  13       36.66       58.90     21.99 o 
  -1   7  13     1767.62     1853.78     54.30 o 
   2   7  13      427.00      294.62     63.47 o 
   5   7  13      296.17      188.71    188.31 o 
  -9   8  13      259.58      254.37     90.29 o 
  -6   8  13     2255.42     2174.43     63.72 o 
  -3   8  13      401.73      279.97     35.80 o 
   0   8  13       81.15       33.64     43.04 o 
   3   8  13      285.37      175.99    111.27 o 
 -11   9  13       65.22      204.70    118.58 o 
  -8   9  13      226.52      313.86     97.06 o 
  -5   9  13     1370.30     1202.65     53.73 o 
  -2   9  13      576.61      559.54     61.25 o 
   1   9  13      190.35       73.88     89.01 o 
 -10  10  13     1036.77     1024.07    123.94 o 
  -7  10  13     2684.70     2720.56    109.37 o 
  -4  10  13     1485.44     1451.04     95.06 o 
  -1  10  13       24.99       46.15     97.62 o 
  -9  11  13      801.97      870.43    123.38 o 
  -6  11  13       96.03      159.87     75.18 o 
  -3  11  13       59.28       47.08     94.31 o 
  -5  12  13     1191.98     1036.00    203.43 o 
   0   1  14     3492.95     3984.74     62.12 o 
  -2   2  14     8092.72     7464.99     84.71 o 
   1   2  14       88.48      125.42     19.13 o 
  -4   3  14      150.84      125.98     19.37 o 
  -1   3  14     1166.47     1226.91     35.42 o 
   2   3  14    12762.47    13458.10    148.34 o 
  -6   4  14       26.44       22.70     21.71 o 
  -3   4  14     3039.56     3362.41     54.12 o 
   0   4  14     1155.08     1234.22     36.34 o 
   3   4  14     2750.42     2799.31     58.84 o 
  -8   5  14      116.47       54.15     48.15 o 
  -5   5  14      527.80      480.46     28.28 o 
  -2   5  14     3478.06     3223.95     60.55 o 
   1   5  14       23.67       30.12     25.21 o 
   4   5  14      520.08      468.77     50.43 o 
 -10   6  14      157.12       48.55     46.27 o 
  -7   6  14     1805.71     1654.47     49.23 o 
  -4   6  14      592.14      581.21     38.42 o 
  -1   6  14       33.01       10.65     25.73 o 
   2   6  14      493.51      454.55     41.53 o 
   5   6  14      283.23      395.83     86.28 o 
  -9   7  14      551.97      457.68     73.07 o 
  -6   7  14      837.80      839.13     40.99 o 
  -3   7  14      945.39      871.20     38.42 o 
   0   7  14      551.90      504.15     42.67 o 
   3   7  14     1041.73      968.82     93.39 o 
 -11   8  14       17.15       83.75    167.59 o 
  -8   8  14      223.57      216.04     77.32 o 
  -5   8  14     1419.85     1257.53     49.45 o 
  -2   8  14     2074.01     2014.05     72.40 o 
   1   8  14     1180.43     1304.89    102.94 o 
 -10   9  14      634.29      812.20    117.95 o 
  -7   9  14     2030.72     2021.23     87.85 o 
  -4   9  14      523.99      590.89     47.35 o 
  -1   9  14       96.77       24.69     83.44 o 
   2   9  14      124.62      205.11    122.56 o 
  -9  10  14        4.76       54.07    109.06 o 
  -6  10  14     1816.95     1597.84    102.26 o 
  -3  10  14       56.43       54.76     65.66 o 
   0  10  14     2635.98     2504.09    214.01 o 
  -8  11  14      370.35      308.47    131.67 o 
  -5  11  14       98.03       83.93     78.07 o 
  -2  11  14      150.03       39.52    104.75 o 
   0   0  15     1553.26     1683.12     75.49 o 
   1   1  15      638.24      500.58     25.60 o 
  -1   2  15     2285.35     2212.78     45.62 o 
   2   2  15     3750.97     4000.18     60.72 o 
  -3   3  15     4964.61     4868.60     69.58 o 
   0   3  15     1989.22     2007.71     44.31 o 
   3   3  15      138.46      133.24     21.25 o 
  -5   4  15     2205.59     1391.95    183.41 o 
  -2   4  15       33.27       -1.44     24.25 o 
   1   4  15     1381.01     1211.96     42.68 o 
   4   4  15     3259.49     3621.10    105.35 o 
  -7   5  15      836.07      793.58     42.71 o 
  -4   5  15      119.39      148.48     28.73 o 
  -1   5  15     5638.71     5572.17     87.74 o 
   2   5  15      148.29      188.95     33.33 o 
   5   5  15      695.61      571.89     76.66 o 
  -9   6  15     1121.06     1121.77     65.38 o 
  -6   6  15      739.11      625.86     38.59 o 
  -3   6  15      870.52      891.69     37.97 o 
   0   6  15     1640.03     1510.63     53.47 o 
   3   6  15      781.89      679.66     72.68 o 
 -11   7  15      761.52      971.56    154.12 o 
  -8   7  15     1264.71     1382.95     99.94 o 
  -5   7  15      140.93       96.04     31.23 o 
  -2   7  15      679.92      695.19     42.10 o 
   1   7  15      771.62      783.30     58.31 o 
   4   7  15      587.02      533.28     97.64 o 
 -10   8  15     2265.84     2984.52    400.68 o 
  -7   8  15       28.68      104.89     58.68 o 
  -4   8  15      553.42      570.99     35.09 o 
  -1   8  15      276.35      366.44     52.44 o 
   2   8  15       66.70       46.87    112.06 o 
  -9   9  15       51.51      105.02     95.53 o 
  -6   9  15     2453.61     2521.14     92.02 o 
  -3   9  15       84.61       42.52     48.54 o 
   0   9  15      166.21      302.56    100.03 o 
  -8  10  15        7.17      -80.89    101.49 o 
  -5  10  15      605.68      490.87     83.77 o 
  -2  10  15     1138.01     1240.75    130.18 o 
  -7  11  15      189.31      119.89     87.48 o 
  -4  11  15      158.72       88.64     90.23 o 
  -1   1  16     5510.11     5381.18     75.44 o 
  -3   2  16        3.31       -4.42     22.78 o 
   0   2  16    19934.31    19908.15    223.38 o 
  -5   3  16    10370.98    10088.30    133.79 o 
  -2   3  16     1793.83     1601.93     45.63 o 
   1   3  16     6352.79     6574.27     87.99 o 
  -7   4  16       20.93      -31.38     38.74 o 
  -4   4  16     5591.06     5671.56     86.75 o 
  -1   4  16     2339.16     2299.21     50.78 o 
   2   4  16     2420.89     2507.64     58.83 o 
  -9   5  16     5869.98     6644.32    190.23 o 
  -6   5  16     9130.54     9922.74    165.87 o 
  -3   5  16     1500.21     1590.10     43.98 o 
   0   5  16     2940.32     2552.07     59.63 o 
   3   5  16      396.68      198.45     47.98 o 
 -11   6  16     2047.70     2590.03    127.79 o 
  -8   6  16     3121.16     3127.49     85.62 o 
  -5   6  16        9.00        7.48     26.79 o 
  -2   6  16      791.08      794.88     43.96 o 
   1   6  16     7178.52     7815.49    145.11 o 
   4   6  16      236.22       96.76     76.99 o 
 -10   7  16      392.79      218.64    124.29 o 
  -7   7  16     1199.48     1114.35    118.80 o 
  -4   7  16    10523.16    11506.52    183.55 o 
  -1   7  16     2794.80     2789.11     76.72 o 
   2   7  16      162.08       72.87     81.07 o 
  -9   8  16      944.69     1031.01    152.97 o 
  -6   8  16      933.84      956.08     70.31 o 
  -3   8  16     3677.87     3745.26     90.52 o 
   0   8  16      168.89      129.75     81.56 o 
  -8   9  16     5460.43     6055.91    231.27 o 
  -5   9  16     1767.24     1759.49    111.59 o 
  -2   9  16     2667.12     2964.08    151.22 o 
   1   9  16      835.07      693.61    135.53 o 
  -7  10  16     1019.56      860.97     83.71 o 
  -4  10  16      241.50      249.87     99.72 o 
  -1  10  16     2208.17     2233.05    168.26 o 
  -6  11  16     1636.65     1712.19    178.33 o 
   0   1  17      546.38      401.99     30.29 o 
  -2   2  17      202.22      320.25     31.67 o 
   1   2  17      304.63      241.82     27.20 o 
  -4   3  17      527.31      484.21     35.14 o 
  -1   3  17     7511.98     7401.52    104.96 o 
   2   3  17       25.37       67.90     28.48 o 
  -6   4  17     2682.39     2550.16     69.94 o 
  -3   4  17     3285.23     3237.39     63.68 o 
   0   4  17      638.61      608.64     37.65 o 
   3   4  17      836.73      869.27     39.02 o 
  -8   5  17        4.86       -1.68     40.67 o 
  -5   5  17     1610.30     1482.50     52.85 o 
  -2   5  17      380.19      387.03     38.36 o 
   1   5  17     3467.41     3450.18     87.38 o 
   4   5  17        0.79       72.25     60.23 o 
 -10   6  17     3331.14     3584.40    144.65 o 
  -7   6  17        8.68      -15.96     62.62 o 
  -4   6  17        2.14       13.99     25.16 o 
  -1   6  17       77.81      109.24     38.36 o 
   2   6  17        1.23       21.42     68.52 o 
  -9   7  17        3.71       70.17    106.54 o 
  -6   7  17      285.92      332.14     74.50 o 
  -3   7  17     2922.39     3090.79     76.31 o 
   0   7  17      201.94      224.82     51.30 o 
   3   7  17        0.55      -91.36    100.44 o 
  -8   8  17     1868.54     1930.03    141.18 o 
  -5   8  17      863.24      647.66     63.50 o 
  -2   8  17       13.68       17.45     77.98 o 
   1   8  17      225.89      207.93    129.91 o 
  -7   9  17        0.62      -26.43     48.31 o 
  -4   9  17       97.10       93.92     73.87 o 
  -1   9  17      373.26       80.87    100.85 o 
  -6  10  17       19.89       75.21     82.23 o 
  -3  10  17       21.96      -62.36     90.42 o 
   0   0  18     1627.83     1434.61     83.10 o 
   1   1  18     2402.73     2322.18     55.15 o 
  -1   2  18      605.52      584.97     35.90 o 
   2   2  18     1079.56     1014.14     45.96 o 
  -3   3  18      230.14      153.81     30.76 o 
   0   3  18     1034.70     1106.55     46.32 o 
   3   3  18       42.20       66.95     32.10 o 
  -5   4  18     5872.59     6466.76    111.73 o 
  -2   4  18      295.40      225.58     32.54 o 
   1   4  18      375.02      332.02     44.59 o 
   4   4  18        1.19      -30.39     60.25 o 
  -7   5  18       92.77       42.87     49.42 o 
  -4   5  18     2059.91     2124.29     60.97 o 
  -1   5  18        6.02        7.73     37.14 o 
   2   5  18     1585.42     1512.20     71.82 o 
   5   5  18     1493.37     1699.04    171.24 o 
  -9   6  18      656.95      625.17     75.25 o 
  -6   6  18      580.10      343.54     43.36 o 
  -3   6  18     1017.55      955.94     49.23 o 
   0   6  18     1419.14     1277.72     63.20 o 
   3   6  18     2829.42     3015.97    137.27 o 
  -8   7  18      198.59      241.15     68.82 o 
  -5   7  18       14.39        7.36     43.09 o 
  -2   7  18       10.39      -13.39     49.15 o 
   1   7  18      127.33       71.35     77.41 o 
  -7   8  18      468.42      377.01    115.24 o 
  -4   8  18     1629.49     1505.46    112.11 o 
  -1   8  18       16.27       93.29     76.29 o 
  -6   9  18      412.18      380.72     84.81 o 
  -3   9  18       14.89       58.25     86.00 o 
  -5  10  18       29.22      -71.81     92.14 o 
  -1   1  19       24.36       36.53     28.38 o 
  -3   2  19      353.54      357.93     38.30 o 
   0   2  19     1393.61     1517.39     48.58 o 
  -5   3  19       41.25        7.86     31.23 o 
  -2   3  19        1.00       -1.30     31.03 o 
   1   3  19     1781.10     1619.34     66.42 o 
  -7   4  19     2054.03     2202.28    108.31 o 
  -4   4  19      516.41      586.49     43.09 o 
  -1   4  19      748.80      786.98     45.96 o 
   2   4  19      153.09      107.96     45.95 o 
  -9   5  19      806.66      982.56     96.77 o 
  -6   5  19      665.41      715.34     68.59 o 
  -3   5  19     4070.83     4081.04     88.41 o 
   0   5  19      518.39      550.46     58.82 o 
   3   5  19      335.97      324.92     73.83 o 
  -8   6  19     1522.29     1633.34     93.01 o 
  -5   6  19       76.54       94.81     46.79 o 
  -2   6  19      929.01      939.01     69.62 o 
   1   6  19     1362.00     1458.31     92.48 o 
  -7   7  19      478.68      425.16    106.87 o 
  -4   7  19     1415.17     1613.87     66.88 o 
  -1   7  19      365.73      476.11     82.68 o 
   2   7  19      387.02      355.41    131.00 o 
  -9   8  19      254.65      389.58    141.42 o 
  -6   8  19      128.35      105.91     69.31 o 
  -3   8  19      323.78      315.26     71.89 o 
   0   8  19      615.40      683.99    124.18 o 
  -8   9  19      367.10      312.25    144.49 o 
  -5   9  19      187.05      167.35     69.50 o 
  -2   9  19        6.54      -37.43    112.37 o 
   0   1  20     1469.81     1310.13     52.43 o 
  -2   2  20     8820.70     9417.46    155.38 o 
   1   2  20     1463.55     1354.42     58.93 o 
  -4   3  20     3315.89     3661.18     83.60 o 
  -1   3  20     3307.38     3537.43     84.89 o 
   2   3  20      155.40       79.87     38.87 o 
  -6   4  20     3478.27     3836.78    127.65 o 
  -3   4  20        6.54       62.01     41.66 o 
   0   4  20     1638.49     1666.80     68.85 o 
   3   4  20     4572.95     5170.01    170.41 o 
  -8   5  20     1278.30     1187.69    112.28 o 
  -5   5  20     2043.75     1840.94     73.98 o 
  -2   5  20     1599.43     1554.88     84.06 o 
   1   5  20      934.29     1039.45     75.86 o 
   4   5  20      103.14      202.60     80.41 o 
  -7   6  20      186.05       78.83    108.14 o 
  -4   6  20      971.61      929.94     69.99 o 
  -1   6  20     5019.90     5570.99    148.87 o 
   2   6  20      292.62      142.72     79.77 o 
  -6   7  20     6103.81     6906.01    200.85 o 
  -3   7  20     2807.25     3011.19    120.85 o 
   0   7  20     1569.19     1877.47    148.02 o 
  -8   8  20      545.65      513.76    124.47 o 
  -5   8  20       14.06       50.00     60.01 o 
  -2   8  20        7.42      -50.37     75.81 o 
  -4   9  20     2295.33     2478.55    158.91 o 
   0   0  21       51.71      108.22     63.11 o 
   1   1  21     1296.81     1158.10     58.02 o 
  -1   2  21       89.94       53.96     41.00 o 
   2   2  21      117.21      100.15     48.31 o 
  -3   3  21     1688.05     1531.74     67.08 o 
   0   3  21      139.30      163.36     42.91 o 
   3   3  21      263.72      252.32     68.34 o 
  -5   4  21      113.41      134.78     59.48 o 
  -2   4  21      368.58      398.45     52.79 o 
   1   4  21      670.09      790.73     67.93 o 
   4   4  21     1437.49     1542.49    108.59 o 
  -7   5  21      169.31      135.01     85.84 o 
  -4   5  21        5.80      -15.71     62.29 o 
  -1   5  21     4376.67     4654.29    175.99 o 
   2   5  21       38.66       85.76    104.67 o 
  -6   6  21     1187.71     1003.48    120.96 o 
  -3   6  21       23.77       12.67     57.56 o 
   0   6  21       70.50      -35.07     89.16 o 
  -8   7  21       13.41      -22.58     82.50 o 
  -5   7  21      308.90      340.34     92.99 o 
  -2   7  21        0.56      107.54     80.00 o 
   1   7  21      496.50      554.50    131.42 o 
  -7   8  21       50.18      -97.26    115.03 o 
  -4   8  21        6.87       17.77     83.17 o 
  -1   8  21       26.10      141.56    149.61 o 
  -1   1  22      318.47      182.71     47.06 o 
  -3   2  22     1209.71     1134.71     62.02 o 
   0   2  22      684.46      714.06     52.81 o 
  -5   3  22       34.61      179.81     83.31 o 
  -2   3  22      321.36      221.46     54.79 o 
   1   3  22      526.46      519.98     61.41 o 
  -7   4  22     1438.21     1406.30    108.42 o 
  -4   4  22       38.80       97.29     71.99 o 
  -1   4  22      118.40       91.18     50.27 o 
   2   4  22       35.47      129.13     77.34 o 
  -6   5  22      259.67      418.04     90.95 o 
  -3   5  22       31.12        2.92     64.24 o 
   0   5  22      739.32      697.49     87.39 o 
   3   5  22      711.55      625.01    109.54 o 
  -5   6  22     2220.49     2026.98    121.77 o 
  -2   6  22      745.28      453.30     94.15 o 
   1   6  22      728.07      834.70    109.97 o 
  -7   7  22      150.61      -52.82    108.56 o 
  -4   7  22      519.36      441.30    109.12 o 
  -1   7  22       76.71       75.96    137.69 o 
  -3   8  22        6.44      -71.54    118.91 o 
   0   1  23        0.65       -8.48     48.26 o 
  -2   2  23     1957.08     2188.04     83.02 o 
   1   2  23        0.74      -12.36     62.52 o 
  -4   3  23      106.34      -35.51     69.39 o 
  -1   3  23      913.56      855.69     82.87 o 
   2   3  23      117.75      200.86     85.34 o 
  -6   4  23      146.90      219.41    101.53 o 
  -3   4  23      223.21      279.27     69.24 o 
   0   4  23       18.56       42.10     85.66 o 
   3   4  23      646.32      678.80    104.82 o 
  -5   5  23        1.19      -69.99     69.99 o 
  -2   5  23     1509.61     1661.59    148.51 o 
   1   5  23      320.91      212.21    116.85 o 
  -7   6  23      489.91      354.24    317.96 o 
  -4   6  23      152.05      142.18     94.37 o 
  -1   6  23      875.53      806.38    118.56 o 
  -3   7  23     1427.85     1380.86    130.48 o 
   0   0  24     4890.11     5658.77    341.15 o 
   1   1  24     1981.86     2090.10    101.15 o 
  -1   2  24        4.30       -1.91     68.98 o 
   2   2  24     1008.33     1102.52    107.17 o 
  -3   3  24     2078.82     2262.02    184.06 o 
   0   3  24        3.18      -29.14     81.25 o 
   3   3  24      567.30      618.74     95.65 o 
  -5   4  24       50.58       33.90     93.76 o 
  -2   4  24     2815.18     3053.09    140.00 o 
   1   4  24     1794.36     2105.72    168.44 o 
  -4   5  24     2710.75     3036.50    139.69 o 
  -1   5  24     1596.43     1759.03    152.90 o 
  -3   6  24      295.14      209.44    111.33 o 
  -1   1  25      511.66      439.10    107.27 o 
  -3   2  25       10.35       53.23     93.01 o 
   0   2  25      540.59      575.71     92.47 o 
  -5   3  25       17.71       54.31    101.16 o 
  -2   3  25      190.11       57.14     89.81 o 
   1   3  25      912.22      959.25    114.15 o 
  -4   4  25      173.86      291.37    115.93 o 
  -1   4  25        2.73     -110.58    110.58 o 
  -3   5  25     1880.58     2146.38    146.02 o 
   0   1  26      179.16      114.82     94.59 o 
  -2   2  26      270.94      251.11    110.00 o 
   1   2  26        6.35       76.67    101.23 o 
  -4   3  26       60.67      138.30    108.98 o 
  -1   3  26       64.67       75.04    110.49 o 
  -3   4  26     2016.16     2186.16    150.02 o 
   0   0  27     1359.54     1131.80    271.72 o 
   1   1  27      615.58      426.73    126.13 o 
  -1   2  27       11.76      222.70    125.50 o 
                                                 
